# Supplementary material for: Healthcare providers experiences of using uterine balloon tamponade (UBT) devices for the treatment of post-partum haemorrhage: A meta-synthesis of qualitative studies
Source: PLoS One. 2021 Mar 18;16(3):e0248656. doi: 10.1371/journal.pone.0248656 (PMC7971480; doi:10.1371/journal.pone.0248656)
Supplement: S1 Appendix — (XLSX) [file pone.0248656.s002.xlsx]

## Sheet: Sheet1
Study Ref	Date	Country	Resource	Women or Provider	Context	Clear Aims	Lit Review	Theory and Design clear and appropriate	Sampling strategy explained	Data Collection explained	Analysis explained	Findings reflect data	Ethics	Reflexivity	Relevance	Quality Rating
Natarajan et al Provider experiences with improvised uterine balloon tamponade for the management of uncontrolled postpartum hemorrhage in Kenya. International Journal of Gynecology and Obstetrics 135 (2016) 210–213	2016	Kenya	Lower Middle	Providers - 14 nurse-midwifes, 7 medical ofﬁcers, 7 obstetricians, and 1 clinical ofﬁcer	Urban & Rural	Yes - to understand provider perspectives and experiences with improvising a UBT device at health facilities in Kenya.	Yes - Limited	Yes - Limited theory - appears to be based on induction (grounded theory) utilizing principle of data saturation though qualitative and descriptive in nature	Yes - snowball to begin with then purposive to capture discipline and regional variations	Yes - 29 semi-structured interviews with 14 nurse-midwifes, 7 medical ofﬁcers, 7 obstetricians, and 1 clinical ofﬁcer (recorded and transcribed)	Limited - utilizing iterative thematic coding and Nvivo but very few details	Limited - results reported descriptively with no clear themes or supporting quotes	Yes	No	Limited - largely descriptive with no real insights. Some limitations addressed.	C+
Natarajan et al. Provider experiences with uterine balloon tamponade for uncontrolled postpartum hemorrhage in health facilities in Kenya. nternational Journal of Gynecology and Obstetrics 131 (2015) 201–204	2015	Kenya	Lower Middle	Providers	Urban & Rural	Yes - to assess providers’ experience with PPH management following a comprehensive PPH training pack-age including UBT use in Kenya.	Yes - Limited	Yes - Limited theory - appears to be based on induction (grounded theory) utilizing principle of data saturation though qualitative and descriptive in nature	Yes - a two-step purposive sampling method was used incorporating regional/facility sampling and use of the intervention (UBT)	Yes - 68 semi structured interviews with nurse midwives, medical officers and clinical officers including 31 who had used UBT (recorded and transcribed)	Limited - utilizing iterative thematic coding and Nvivo but very few details	Limited - results reported descriptively with no clear themes or supporting quotes	Yes	No	Limited - largely descriptive with no real insights. Some limitations addressed.	C+
Natarajan et al. Provider experience of uterine balloon tamponade for the management of postpartum hemorrhage in Sierra Leone. International Journal of Gynecology and Obstetrics 134 (2016) 83–86	2016	Sierra Leone	Low	Providers	Urban (Freetown)	Yes - to understand the experiences of health providers managing PPH after the implementation of an ESM-UBT training package	Yes - Limited	Yes - Limited theory, qualitative and descriptive	Yes - purposive to capture the experiences of providers who had been trained to use the UBT in 50 different health facilities across the city	Yes - 61 semi structured interviews with providers including 17 midwives, 19 maternal and child health aides, 9 state-enrolled child health nurses, 14 clinical health ofﬁcers or assistants, and 2 medical doctors (recorded and transcribed)	Yes - according to a standard method with coding of data, development of themes and iterative analysis	Limited - results reported descriptively with no clear themes or supporting quotes	Yes	No	Limited - largely descriptive with no real insights. Some limitations addressed.	C+
Nelson et al, Use of uterine balloon tamponade for control of postpartum hemorrhage by community-based health providers in South Sudan. International Journal of Gynecology and Obstetrics 122 (2013) 27–32	2013	South Sudan	Low	Providers, patients and family members	Largely rural	Yes - To determine whether introducing UBT for the management of PPH by community-based providers in a resource-limited setting could be safe and effective	Yes - Limited	Yes - Limited theory, qualitative and descriptive	Unclear - snowball sampling to identify providers then following the cases to identify patients (ethics?)	Yes - 24 semi structured interviews with community-based birth attendants (n = 13), receiving facility-based providers (n = 3), patients (n = 3), patient relatives (n = 3), and other community members familiar with the cases (n = 2). All recorded and transcribed	Limited - utilizing iterative thematic coding but very few details	Yes - largely descriptive but themes identified and supported by relevant quotes from a variety of participants	Yes	No	Yes - largely descriptive but refers to wider literature, potential transferability and study limitations	B-
Pendleton AA et al. A qualitative assessment of the impact of a uterine balloon tamponade package on decisions regarding the role of emergency hysterectomy in women with uncontrolled postpartum haemorrhage in Kenya and Senegal. BMJ Open 2016;6:e010083. doi:10.1136/bmjopen-2015-010083	2016	Kenya & Senegal	Lower Middle	Doctors	Urban & Rural	Yes - to assess the impact of introduction of the a UBT package on provider decisions regarding emergency hysterectomy in cases of uncontrolled PPH.	Yes - Limited	Yes - Limited theory, qualitative and descriptive	Yes - purposive sampling of doctors who had recently received UBT training	Yes - 30 semi-structured interviews with a variety of doctors practicing in various facilities (urban & rural). All recorded and transcribed	Limited - utilizing iterative thematic coding and Nvivo but very few details	Yes - largely descriptive but themes identified and supported by relevant quotes from a variety of participants	Yes	No	Limited - largely descriptive with no real insights	C+

## Sheet: Sheet2
Paper	Date	Country	Theme 1	Theme 2	Theme 3	Theme 4	Theme 5	Theme 6	Theme 7	Theme 8	Theme 9	Theme 10	Theme 11	Theme 12
Natarajan et al Provider experiences with improvised uterine balloon tamponade for the management of uncontrolled postpartum hemorrhage in Kenya. International Journal of Gynecology and Obstetrics 135 (2016) 210–213	2016	Kenya	Highly effective in arrestng PPH	Reduces need for hysterectomy	Limited expertise required (ease of use)	Widespread avaiability of materials	Used only after repeated doses of uterotonics	Used effectively when all other avenues had been explored	Improvised UBT with other materials including a surgical glove	Can be chaotic and stressful if not organised	Desire for more hands on training in UBT techniques especially for lower level cadres
Natarajan et al. Provider experiences with uterine balloon tamponade for uncontrolled postpartum hemorrhage in health facilities in Kenya. nternational Journal of Gynecology and Obstetrics 131 (2015) 201–204	2015	Kenya	Use as a 2nd line treatment after uterotonics	Use at 1st sign of deterioration	Used effectively when all other avenues had been explored	Highly effective in arrestng PPH	Reduces need for hysterectomy	Limited expertise required	Effective use in women who decline blood transfusion (religious reasons)	Prevented referral to secondary facility	Desire for regular hands on training in UBT techniques	Reticence amongst some paients to have a condom inserted (for religious reasons)
Natarajan et al. Provider experience of uterine balloon tamponade for the management of postpartum hemorrhage in Sierra Leone. International Journal of Gynecology and Obstetrics 134 (2016) 83–86	2016	Sierra Leone	Used only after repeated doses of uterotonics	Highly effective in arrestng PPH	UBT may become displaced during transfer	Used effectively when all other avenues had been explored	Uncertainty about how long UBT should be in place	Limited expertise required	Less frequent referals as PPH managed locally with UBT		Desire for more hands on training in UBT techniques especially for lower level cadres	Poor availability of UBT devices in some facilities limited use	Easy access to UBT in delivery suites important to minimize chaos
Nelson et al, Use of uterine balloon tamponade for control of postpartum hemorrhage by community-based health providers in South Sudan. International Journal of Gynecology and Obstetrics 122 (2013) 27–32	2013	South Sudan	Use of UBT significantly increased management options	Highly effective in arrestng PPH	pictorial checklist was a useful reminder	Appears to be well tolerated by patients	Less frequent referals as PPH managed locally with UBT	Regular positive outcomes with UBT establishes trust in the community	Important to call it a balloon rather than a condom	Absence of uterotonics at health facilities leads to more use of UBT or condom	Desire for more hands on training in UBT techniques especially for lower level cadres	Limited expertise required	Difficulty in referral because of transport problems
Pendleton AA et al. A qualitative assessment of the impact of a uterine balloon tamponade package on decisions regarding the role of emergency hysterectomy in women with uncontrolled postpartum haemorrhage in Kenya and Senegal. BMJ Open 2016;6:e010083. doi:10.1136/bmjopen-2015-010083	2016	Kenya & Senegal	Highly effective in arrestng PPH	Reduces need for hysterectomy/surgery	Can be taught easily to lower level cadres	Less doctor time required compared to surgery	Much cheaper than surgery	Used effectively when all other avenues had been explored	Limited expertise required	UBT of great value in resource limited settings	Prevents the physical and psychosocial consequences of hysterectomy

## Sheet: Sheet3
Perception that UBT is highly effective	Easy to use	Desire for more training on UBT technique	Practical and affordable solution to PPH treatment	Reduces need for surgery and/or referral	Cultural concerns
Highly effective in arrestng PPH x5	Limited expertise required (ease of use) x5	Desire for more hands on training in UBT techniques especially for lower level cadres x3	Widespread avaiability of materials	Reduces need for hysterectomy x3	Reticence amongst some paients to have a condom inserted (for religious reasons)
Use of UBT significantly increased management options	Can be taught easily to lower level cadres	Desire for regular hands on training in UBT techniques	Improvised UBT with other materials including a surgical glove	Prevents the physical and psychosocial consequences of hysterectomy	Important to call it a balloon rather than a condom
Regular positive outcomes with UBT establishes trust in the community		Pictorial checklist was a useful reminder about how to use	Absence of uterotonics at health facilities leads to more use of UBT or condom	Less frequent referals as PPH managed locally with UBT x2
Effective use in women who decline blood transfusion (religious reasons)		Uncertainty about how long UBT should be in place	UBT of great value in resource limited settings	Prevented referral to secondary facility	Fear it might cause infertility by blocking the uterus or remain inside permanently
Used effectively when all other avenues had been explored x4		Can be chaotic and stressful if not organised	Poor availability of UBT devices in some facilities limited use
Used only after repeated doses of uterotonics x2		Easy access to UBT in delivery suites important to minimize chaos	Less doctor time required compared to surgery
Use as a 2nd line treatment after uterotonics			Much cheaper than surgery
Use at 1st sign of deterioration

## Sheet: Sheet4
	Review finding	Studies contributing to the review finding	Methodological Limitations	Adequacy of Data	Coherence	Relevance	CERQual Assessment	Explanation of confidence in the evidence assessment
	Perception that UBT is highly effective - Healthcare providers believed that UBT was highly effective in arresting the blood loss associated with PPH. Following the use of uterotonics, UBT was seen as a valuable secondary option with frequent positive outcomes appreciated by both health providers and local communities	5 studies:- Natarajan et al (2016) Kenya; Natarajan et al (2015) Kenya; Natarajan et al (2016) Sierra Leone; Nelson et al (2013), South Sudan; Pendleton et al (2016); Kenya & Senegal	Moderate concerns around methodology in all 5 papers relating to study design and analysis	Moderate concerns around adequacy of data given that all studies were conducted in LMICs in Africa	No concerns relating to coherence as all studies clearly report this finding	The finding is in accord with the review question	Moderate	Finding downgraded because of concerns relating to the quality of the studies supporting this finding and the absence of studies from HICs or contexts other than Africa
	Perception that UBT is easy to use - Healtcare providers believed that use of the UBT required minimal expertise with the added advantage that the technique could be taught to lower level cadres relatively easily. Some providers felt that the 'ease of use' was particularly advantageous in relatively remote settings where resources may be limited.	5 studies:- Natarajan et al (2016) Kenya; Natarajan et al (2015) Kenya; Natarajan et al (2016) Sierra Leone; Nelson et al (2013), South Sudan; Pendleton et al (2016); Kenya & Senegal	Moderate concerns around methodology in all 5 papers relating to study design and analysis	Moderate concerns around adequacy of data given that all studies were conducted in LMICs in Africa	Minor concerns relating to coherence given that some providers also suggested they required more training	The finding is in accord with the review question	Moderate	Finding downgraded because of concerns relating to the quality of the studies supporting this finding and the absence of studies from HICs or contexts other than Africa
	Practical and affordable solution to PPH treatment - UBT was seen as a practical and cost effective solution to PPH treatment in areas where resources may be limited. Healthcare providers in one location highlighted the widespread availability of items (condoms, surgical gloves) that could be improvised into an effective balloon tamponade, although some providers discussed the lack of formal UBT …	4 studies:- Natarajan et al (2016) Kenya; Natarajan et al (2016) Sierra Leone; Nelson et al (2013), South Sudan; Pendleton et al (2016); Kenya & Senegal	Moderate concerns around methodology in all 4 papers relating to study design and analysis	Moderate concerns around adequacy of data given that all studies were conducted in LMICs in Africa	Moderate concerns relating to coherence given the variety of different UBT devices discussed as well as the slightly different contexts (urban & rural)	The finding is in accord with the review question	Low	Finding downgraded because of concerns relating to the quality of the relevant studies, the relative incoherence of the supporting data and the absence of studies from HICs or contexts other than Africa
	Perception that UBT reduces the need for surgery or referral - In contexts where UBT had been introduced healthcare providers highlighted a reduction in the use of surgery (hysterectomy) to control blood loss and/or referral to secondary or tertiary level facilities for surgical procedures. The benefits assocaited with women not having surgery, in terms of the psychological impact, the loss of fe…	5 studies:- Natarajan et al (2016) Kenya; Natarajan et al (2015) Kenya; Natarajan et al (2016) Sierra Leone; Nelson et al (2013), South Sudan; Pendleton et al (2016); Kenya & Senegal	Moderate concerns around methodology in all 5 papers relating to study design and analysis	Moderate concerns around adequacy of data given that all studies were conducted in LMICs in Africa	Minor concerns around coherence given that some providers spoke explicitly about the reduction in hysterectomies associated with UBT use whilst others spoke about the impact on referrals	The finding is in accord with the review question	Moderate	Finding downgraded because of concerns relating to the quality of the studies supporting this finding and the absence of studies from HICs or contexts other than Africa
	Desire for more training - Despite the perception that the UBT was relatively easy to use healthcare providers felt that they needed regular 'hands on' training to gain experience with the technique. Some providers also felt unsure about how long to leave a UBT in place and stressed the importance of having easy access to a UBT during the chaotic and often stressful management of a PPH	4 studies:- Natarajan et al (2016) Kenya; Natarajan et al (2015) Kenya; Natarajan et al (2016) Sierra Leone; Nelson et al (2013), South Sudan	Moderate concerns around methodology in all 4 papers relating to study design and analysis	Moderate concerns around adequacy of data given that all studies were conducted in LMICs in Africa	Minor concerns relating to coherence given that some providers also suggest the technique was easy to perform	The finding is in accord with the review question	Moderate	Finding downgraded because of concerns relating to the quality of the studies supporting this finding and the absence of studies from HICs or contexts other than Africa
	Appreciation of cultural beliefs - Some providers were aware of a reluctance amongst some women to have a condom inserted because of religious or cultural beliefs and suggested the 'device' should be referred to as a tamponade rather than a condom to allay these concerns.	2 studies:- Natarajan et al (2015) Kenya; Nelson et al (2013), South Sudan	Moderate concerns around methodology in both papers relating to study design and analysis	Major concerns around adequacy of data given that it is based on limited data from 2 studies both conducted in LMICs in Africa	Minor concerns relating to coherence given that the finding is supported by only 2 studies conducted in similar contexts	Moderate concerns about relevance given that the finding is based on indirect information from providers	Very Low	Finding downgraded because of concerns relating to the limited number of studies contributing to the finding, the relatively poor quality of the studies, the indirectness of the data supporting the finding and the absence of studies from HICs or contexts other than Africa
